# Supplementary material for: Gain and loss of TASK3 channel function and its regulation by novel variation cause KCNK9 imprinting syndrome
Source: Genome Med. 2022 Jun 13;14:62. doi: 10.1186/s13073-022-01064-4 (PMC9195326; doi:10.1186/s13073-022-01064-4)
Supplement: Supplementary file 2 — Additional file 2: Table S1. KCNK9 variants, impact summary, and ACMG classification. [file 13073_2022_1064_MOESM2_ESM.xlsx]

## Sheet: Table S1
Family	Inheritance	Previous Publication		Total # affected	Genomic Variant (hg19)	Coding Variant (NM_001282534.1)	Protein Variant (NP_001269463.1)	gnomAD v2.1.1 AF	CADD	mutation taster pred	mutationtaster score	mutationtaster rank score	PrimateAI pred	PrimateAI score	primateAI rank score	SIFT pred	SIFT score	SIFT rank score	Polyphen2 pred	Polyphen2 score	REVEL pred (not used in ACMG)	REVEL score	REVEL rank score	CCR	in vitro assay summary				computational assay summary				in vitro assay impact 1 sup, 2-3 mod, 3+-5 strong	in vitro assay impact 1 sup, 2 mod, 3 strong	in silico assay impact	PS3 strength (in vitro only)	ACMG Criteria	ACMG Class w/o fxn	ACMG Class.
		Citation	ID																						Current Density (pA pF-1)	Permeability (VREV 2.5 K)	External Acidification (pH 6.4)	GPCR Regulation (Muscarine)	|Δ3HB bbn RMSD| > 0.3	SSR of Filter Ca RMSF	Δside chain heavy atom RMSD TIG motifs	anti-chamber open/close by PCs
1	maternal			2	8:140631235G>T	c.391C>A	p.(Arg131Ser)	absent (p.(Arg131Leu): 1/251068)	25.8	Disease causing	0.9999	0.548	Damaging	0.8539	0.902	Damaging	0.001	0.7849	Probably damaging	0.999	Benign	0.4839	0.7759	96.9	↑↑↑↑	↔	↓↓↓↓	↓↓↓↓	↑	↑	↓	↓	5	3	3	strong	PS3, PM1, PM2_sup, PP2, PP3	VUS	LP
2	de novo			1	8:140631235G>A	c.391C>T	p.(Arg131Cys)	absent (p.(Arg131Leu): 1/251068)	28.7	Disease causing	1	0.81	Damaging	0.8858	0.9473	Damaging	0	0.9125	Probably damaging	1	Benign	0.5709	0.8278	96.9	↑↑	↔	↓↓↓	↓↓↓	NA	NA	NA	NA	3	2	NA	moderate	PS3_mod, PS2_mod, PM1, PM2_sup, PP2, PP3	LP	LP
3	de novo			5	8:140631234C>T	c.392G>A	p.(Arg131His)	absent (p.(Arg131Leu): 1/251068)	33	Disease causing	0.9999	0.5876	Damaging	0.8593	0.9101	Damaging	0.001	0.7849	Probably damaging	1	Benign	0.3409	0.6664	0	↑↑↑	↔	↓↓↓	↓↓↓↓	↓	↑↑	↔	↓	4	3	3	strong	PS3, PS4, PS2_mod, PM1, PM2_sup, PP2, PP3	P	P
4	de novo
5	de novo
6	de novo (maternal allele)
7	de novo
8	maternal			1	8:140631234C>G	c.392G>C	p.(Arg131Pro)	absent (p.(Arg131Leu): 1/251068)	33	Disease causing	0.9999	0.5876	Damaging	0.8665	0.9206	Damaging	0.001	0.7849	Probably damaging	1	Pathogenic	0.662	0.8754	0	↑↑↑	↔	↓↓↓↓	↓↓↓↓	↔	↑	↔	↑↑	4	3	3	strong	PS3, PM1, PM2_sup, PP2, PP3	VUS	LP
9	maternal			2	8:140631231A>C	c.395T>G	p.(Met132Arg)	absent	26.8	Disease causing	1	0.81	Damaging	0.9107	0.9754	Damaging	0.001	0.7849	Probably damaging	0.983	Pathogenic	0.7049	0.8956	61.3	↓↓	↔	↓↓↓↓	↔	↔	↑	↓	↓	2	2	2	moderate	PS3_mod, PM2_sup, PP2, PP3	VUS	VUS
10	de novo			1	8:140631221 _140631223del	c.403_405delTTC	p.(Phe135del)	absent	NA	NA	NA	NA	NA	NA	NA	NA	NA	NA	NA	NA	NA	NA	NA	61.3	↓↓↓↓	↓↓↓↓	↓↓↓↓	↓↓↓↓	↑	↑↑	↔	↓↓	5	3	3	strong	PS3, PS2_mod, PM2_sup, PP2, PP3	VUS	LP
11	maternal (from maternal grandfather)			1	8:140631160T>C	c.466A>G	p.(Met156Val)	absent	21.4	Disease causing	0.9999	0.548	Tolerated	0.6326	0.5751	Tolerated	0.161	0.2363	Possibly damaging	0.638	Benign	0.194	0.4789	92.7	↔	↔	↔	↔	↑	↑	↔	↔	0	0	2	none	PM2_sup, PP2	VUS	VUS
12	de novo			2	8:140631149C>T	c.477G>A	p.(Met159Ile)	absent	23.1	Disease causing	1	0.81	Tolerated	0.7925	0.8083	Damaging	0.049	0.3982	Benign	0.361	Benign	0.237	0.5449	92.7	↑↑↑↑	↔	↓↓↓↓	↓↓	↓	↓	↑	↔	5	3	2	strong	PS3, PS4_mod, PS2_mod, PM2_sup, PP2, PP3	LP	P
13	de novo
14	maternal (on mom's paternal allele)			1	8:140631139C>G	c.487G>C	p.(Gly163Arg)	absent	32	Disease causing	1	0.81	Damaging	0.9016	0.9661	Damaging	0.004	0.6542	Probably damaging	1	Pathogenic	0.637	0.863	92.7	NA	NA	NA	NA	NA	NA	NA	NA	NA	NA	NA	NA	PM2_sup, PP2, PP3	VUS	VUS
15	unknown (not paternal)			1	8:140631135A>C	c.491T>G	p.(Phe164Cys)	absent	27.2	Disease causing	1	0.81	Tolerated	0.8014	0.8217	Damaging	0.007	0.5993	Probably damaging	0.999	Benign	0.5709	0.8278	92.7	↔	↔	↓	↔	↔	↓	↔	↑	1	1	1	supporting	PS3_sup, PM2_sup, PP2, PP3	VUS	VUS
16	maternal			1	8:140631031T>C	c.595A>G	p.(Thr199Ala)	absent	25.4	Disease causing	1	0.81	Disease causing	1	0.81	Damaging	0.001	0.7849	Probably damaging	0.99	Pathogenic	0.878	0.9644	95.4	↑↑	↔	↓↓↓↓	↔	↓	↑	↑	↔	2	2	2	moderate	PS3_mod, PM2_sup, PP2, PP3	VUS	VUS
17	maternal			1	8:140631012T>C	c.614A>G	p.(Tyr205Cys)	absent	23.2	Disease causing	0.9994	0.4704	Tolerated	0.788	0.8014	Damaging	0.002	0.7215	Probably damaging	0.998	Benign	0.393	0.7115	95.4	no fxn	no fxn	no fxn	no fxn	NA	NA	NA	NA	3+	3	NA	strong	PS3, PM2_sup, PP2, PP3	VUS	LP
18*	de novo	Graham 2016	1	2	8:140630920C>G	c.706G>C	p.(Gly236Arg)	absent	34	Disease causing	1	0.81	Damaging	0.9339	0.9919	Damaging	0.022	0.4864	Probably damaging	0.999	Benign	0.5519	0.817	98.6	↓↓↓↓	↓↓↓↓	↓↓↓	↓↓↓↓	↔	↑	↔	↑↑	5	3	3	strong	PS1, PS3, PS2_mod, PM1, PM2_sup, PP2, PP3	P	P
19*	de novo	Graham 2016	2
20*	de novo	Graham 2016	3	18	8:140630920C>T	c.706G>A	p.(Gly236Arg)	absent	34	Disease causing automatic	1	0.81	Damaging	0.9339	0.9919	Damaging	0.022	0.4864	Probably damaging	0.999	Benign	0.5519	0.817	98.6	↓↓↓↓	↓↓↓↓	↓↓↓	↓↓↓↓	↔	↑	↔	↑↑	5	3	3	strong	PS3, PS2_mod, PS4_mod, PM2_sup, PP1, PP2, PP3	LP	P
21*	de novo	Graham 2016	4
22*	maternal	Barel 2008 & Graham 2016
23	de novo
24	maternal (from maternal grandfather)			2	8:140630917C>A	c.709G>T	p.(Ala237Ser)	absent	25.1	Disease causing	1	0.81	Damaging	0.8131	0.8397	Tolerated	0.065	0.3631	Possibly damaging	0.946	Benign	0.185	0.4638	98.6	NA	NA	NA	NA	NA	NA	NA	NA	NA	NA	NA	NA	PM2_sup, PP2, PP3	VUS	VUS
25*	de novo in proband or mom	Šedivá et al. 2020		2	8:140630916G>T	c.710C>A	p.(Ala237Asp)	absent	27.5	Disease causing	1	0.81	Damaging	0.8856	0.9469	Damaging	0	0.9125	Probably damaging	0.999	Pathogenic	0.6959	0.8915	98.6	↔	↔	↓↓↓↓	↓↓↓↓	↑	↑↑	↑	↓	2	2	3	moderate	PS3_mod, PS2_mod, PS4_mod, PM2_sup, PP2, PP3	LP	LP
26	de novo
27*	maternal (de novo in affected mom)	Klee 2021		3	8:140630880A>G	c.746T>C	p.(Met249Thr)	absent	23.2	Disease causing	1	0.81	Damaging	0.8275	0.8618	Damaging	0.018	0.5068	Possibly damaging	0.895	Benign	0.469	0.7662	98.6	↑↑↑↑	↔	↔	↔	↔	↓	↔	↑↑	3	2	2	moderate	PS2_mod, PS3_mod, PM2_sup, PP1, PP2, PP3	LP	LP
28*	de novo	Guo 2019	BK-227-03	1	8:140630719G>A	c.907C>T	p.(Arg303Cys)	2/282412 (no hom)	26.4	Disease causing	0.9921	0.4155	Tolerated	0.3841	0.2284	Damaging	0.034	0.4403	Probably damaging	0.997	Benign	0.1369	0.3745	0	NA	NA	NA	NA	NA	NA	NA	NA	NA	NA	NA	NA	PS2_mod, PM2_sup, PP2, PP3	VUS	VUS
29	maternal (from maternal grandfather)			1	8:140630668C>T	c.958G>A	p.(Ala320Thr)	2/246206 (no hom)	15.68	Polymorphism	0.9842	0.2482	Tolerated	0.3411	0.1659	Tolerated	0.56	0.06381	Benign	0.001	Benign	0.061	0.1801	0	↔	↔	↔	↑	NA	NA	NA	NA	1	1	NA	supporting	PS3_sup, PM2_sup, PP2	VUS	VUS
Table S1. KCNK9 variants, impact summary, and ACMG classification. * previously published. In vivo assays: compared to WT control, up-arrow indicates an increase in the measured parameter (↑p<0.05, ↑↑p<0.01, ↑↑↑p<0.001 and ↑↑↑↑p<0.0001), down-arrow indicates a decrease in the measured parameter (↓p<0.05, ↓↓p<0.01, ↓↓↓p<0.001 and ↓↓↓↓p<0.0001) determined using an unpaired Student’s t-test, horizon…
